# Supplementary material for: Field Evaluation of a Push-Pull System to Reduce Malaria Transmission
Source: PLoS One. 2015 Apr 29;10(4):e0123415. doi: 10.1371/journal.pone.0123415 (PMC4414508; doi:10.1371/journal.pone.0123415)
Supplement: S2 Dataset — Provided in adherence to the PLOS policy to make all data underlying the findings described in this manuscript fully available. (XLSX) [file pone.0123415.s002.xlsx]

## Sheet: Field
ID	Date	Week	House	Volunteer	Treatment	Temp	RH	TotalCDC	TotalCulex	CulexBF	CulexUF	CulexG	CulexFem	CulexM	TotalMans	MansBF	MansUF	MansG	MansFem	MansM	TotalAnOth	AnOthBF	AnOthUF	AnOthG	AnOthFem	AnOthM	TotalAngam	AngamBF	AngamUF	AngamG	AngamFem	AngamM	TotalAnfun	AnfunBF	AnfunUF	AnfunG	AnfunFem	AnfunM	All females	Cx & Ms	TotalMMX	TotalCulex	CulexBF	CulexUF	CulexG	CulexFem	CulexM	TotalMans	MansBF
1	2013-11-02	1	1	1	99	20.9505	81.5439	8	0	0	0	0	0	0	0	0	0	0	0	0	0	0	0	0	0	0	5	0	4	1	5	0	3	0	3	0	3	0	8	0	.	.	.	.	.	.	.	.	.
2	2013-11-02	1	2	2	99	20.9505	81.5439	3	0	0	0	0	0	0	0	0	0	0	0	0	0	0	0	0	0	0	3	1	0	1	2	1	0	0	0	0	0	0	2	0	.	.	.	.	.	.	.	.	.
3	2013-11-02	1	3	3	99	20.9505	81.5439	19	0	0	0	0	0	0	0	0	0	0	0	0	0	0	0	0	0	0	6	0	4	0	4	2	13	1	12	0	13	0	17	0	.	.	.	.	.	.	.	.	.
4	2013-11-02	1	4	4	99	20.9505	81.5439	20	0	0	0	0	0	0	0	0	0	0	0	0	0	0	0	0	0	0	6	0	5	1	6	0	14	0	13	1	14	0	20	0	.	.	.	.	.	.	.	.	.
5	2013-11-02	1	5	5	99	20.9505	81.5439	18	0	0	0	0	0	0	0	0	0	0	0	0	0	0	0	0	0	0	6	0	6	0	6	0	12	0	10	0	11	1	17	0	.	.	.	.	.	.	.	.	.
6	2013-11-02	1	6	6	99	20.9505	81.5439	20	0	0	0	0	0	0	0	0	0	0	0	0	0	0	0	0	0	0	3	0	3	0	3	0	17	1	16	0	17	0	20	0	.	.	.	.	.	.	.	.	.
7	2013-11-02	1	7	7	99	20.9505	81.5439	18	0	0	0	0	0	0	0	0	0	0	0	0	0	0	0	0	0	0	3	0	2	0	2	1	15	1	12	1	14	1	16	0	.	.	.	.	.	.	.	.	.
8	2013-11-02	1	8	8	99	20.9505	81.5439	8	0	0	0	0	0	0	1	0	1	0	1	0	0	0	0	0	0	0	2	0	1	0	2	0	5	0	5	0	5	0	8	1	.	.	.	.	.	.	.	.	.
9	2013-11-03	1	1	8	99	20.5466	86.267	20	0	0	0	0	0	0	0	0	0	0	0	0	0	0	0	0	0	0	11	0	11	0	11	0	9	0	8	1	9	0	20	0	.	.	.	.	.	.	.	.	.
10	2013-11-03	1	2	1	99	20.5466	86.267	7	0	0	0	0	0	0	0	0	0	0	0	0	0	0	0	0	0	0	4	0	3	0	4	0	3	0	3	0	3	0	7	0	.	.	.	.	.	.	.	.	.
11	2013-11-03	1	3	2	99	20.5466	86.267	11	0	0	0	0	0	0	0	0	0	0	0	0	0	0	0	0	0	0	3	0	3	0	3	0	8	0	7	1	8	0	11	0	.	.	.	.	.	.	.	.	.
12	2013-11-03	1	4	3	99	20.5466	86.267	18	0	0	0	0	0	0	0	0	0	0	0	0	0	0	0	0	0	0	5	0	5	0	5	0	13	0	13	0	13	0	18	0	.	.	.	.	.	.	.	.	.
13	2013-11-03	1	5	4	99	20.5466	86.267	4	0	0	0	0	0	0	0	0	0	0	0	0	0	0	0	0	0	0	1	0	1	0	1	0	3	0	3	0	3	0	4	0	.	.	.	.	.	.	.	.	.
14	2013-11-03	1	6	5	99	20.5466	86.267	4	0	0	0	0	0	0	0	0	0	0	0	0	0	0	0	0	0	0	0	0	0	0	0	0	4	0	3	1	4	0	4	0	.	.	.	.	.	.	.	.	.
15	2013-11-03	1	7	6	99	20.5466	86.267	13	0	0	0	0	0	0	0	0	0	0	0	0	0	0	0	0	0	0	3	0	3	0	3	0	10	0	9	0	9	1	12	0	.	.	.	.	.	.	.	.	.
16	2013-11-03	1	8	7	99	20.5466	86.267	15	0	0	0	0	0	0	0	0	0	0	0	0	0	0	0	0	0	0	5	0	4	1	5	0	10	1	9	0	10	0	15	0	.	.	.	.	.	.	.	.	.
17	2013-11-04	1	1	7	99	20.6302	85.1852	23	0	0	0	0	0	0	0	0	0	0	0	0	0	0	0	0	0	0	4	0	4	0	4	0	19	0	18	1	19	0	23	0	.	.	.	.	.	.	.	.	.
18	2013-11-04	1	2	8	99	20.6302	85.1852	5	1	0	1	0	1	0	0	0	0	0	0	0	0	0	0	0	0	0	0	0	0	0	0	0	4	0	3	1	4	0	5	1	.	.	.	.	.	.	.	.	.
19	2013-11-04	1	3	1	99	20.6302	85.1852	11	1	0	1	0	1	0	0	0	0	0	0	0	0	0	0	0	0	0	2	0	2	0	2	0	8	0	7	1	8	0	11	1	.	.	.	.	.	.	.	.	.
20	2013-11-04	1	4	2	99	20.6302	85.1852	14	0	0	0	0	0	0	0	0	0	0	0	0	0	0	0	0	0	0	1	0	0	1	1	0	13	0	12	1	13	0	14	0	.	.	.	.	.	.	.	.	.
21	2013-11-04	1	5	3	99	20.6302	85.1852	24	0	0	0	0	0	0	0	0	0	0	0	0	0	0	0	0	0	0	13	0	11	2	13	0	11	0	10	0	10	0	23	0	.	.	.	.	.	.	.	.	.
22	2013-11-04	1	6	4	99	20.6302	85.1852	4	0	0	0	0	0	0	0	0	0	0	0	0	0	0	0	0	0	0	2	0	2	0	2	0	2	1	1	0	2	0	4	0	.	.	.	.	.	.	.	.	.
23	2013-11-04	1	7	5	99	20.6302	85.1852	2	0	0	0	0	0	0	0	0	0	0	0	0	0	0	0	0	0	0	0	0	0	0	0	0	2	0	2	0	2	0	2	0	.	.	.	.	.	.	.	.	.
24	2013-11-04	1	8	6	99	20.6302	85.1852	7	0	0	0	0	0	0	0	0	0	0	0	0	0	0	0	0	0	0	1	0	1	0	1	0	6	0	6	0	6	0	7	0	.	.	.	.	.	.	.	.	.
25	2013-11-05	1	1	6	99	21.3636	88.7684	30	0	0	0	0	0	0	0	0	0	0	0	0	0	0	0	0	0	0	7	0	6	1	7	0	23	1	22	0	23	0	30	0	.	.	.	.	.	.	.	.	.
26	2013-11-05	1	2	7	99	21.3636	88.7684	6	1	0	1	0	1	0	0	0	0	0	0	0	0	0	0	0	0	0	0	0	0	0	0	0	5	0	5	0	5	0	6	1	.	.	.	.	.	.	.	.	.
27	2013-11-05	1	3	8	99	21.3636	88.7684	10	0	0	0	0	0	0	0	0	0	0	0	0	0	0	0	0	0	0	1	0	1	0	1	0	9	0	9	0	9	0	10	0	.	.	.	.	.	.	.	.	.
28	2013-11-05	1	4	1	99	21.3636	88.7684	18	0	0	0	0	0	0	0	0	0	0	0	0	0	0	0	0	0	0	0	0	0	0	0	0	18	0	17	1	18	0	18	0	.	.	.	.	.	.	.	.	.
29	2013-11-05	1	5	2	99	21.3636	88.7684	9	0	0	0	0	0	0	0	0	0	0	0	0	0	0	0	0	0	0	1	0	1	0	1	0	8	0	8	0	8	0	9	0	.	.	.	.	.	.	.	.	.
30	2013-11-05	1	6	3	99	21.3636	88.7684	11	0	0	0	0	0	0	0	0	0	0	0	0	0	0	0	0	0	0	5	0	5	0	5	0	6	0	6	0	6	0	11	0	.	.	.	.	.	.	.	.	.
31	2013-11-05	1	7	4	99	21.3636	88.7684	17	2	0	2	0	2	0	0	0	0	0	0	0	0	0	0	0	0	0	1	0	1	0	1	0	14	2	8	3	13	1	16	2	.	.	.	.	.	.	.	.	.
32	2013-11-05	1	8	5	99	21.3636	88.7684	6	0	0	0	0	0	0	0	0	0	0	0	0	0	0	0	0	0	0	1	0	1	0	1	0	5	1	4	0	5	0	6	0	.	.	.	.	.	.	.	.	.
33	2013-11-06	1	1	5	99	20.5539	93.8327	30	0	0	0	0	0	0	0	0	0	0	0	0	0	0	0	0	0	0	21	0	20	1	21	0	9	0	6	3	9	0	30	0	.	.	.	.	.	.	.	.	.
34	2013-11-06	1	2	6	99	20.5539	93.8327	5	0	0	0	0	0	0	0	0	0	0	0	0	0	0	0	0	0	0	1	0	0	0	1	0	4	0	3	0	3	1	4	0	.	.	.	.	.	.	.	.	.
35	2013-11-06	1	3	7	99	20.5539	93.8327	4	0	0	0	0	0	0	0	0	0	0	0	0	0	0	0	0	0	0	0	0	0	0	0	0	4	0	4	0	4	0	4	0	.	.	.	.	.	.	.	.	.
36	2013-11-06	1	4	8	99	20.5539	93.8327	17	1	0	0	0	1	0	0	0	0	0	0	0	0	0	0	0	0	0	4	0	3	1	4	0	12	0	9	3	12	0	17	1	.	.	.	.	.	.	.	.	.
37	2013-11-06	1	5	1	99	20.5539	93.8327	9	0	0	0	0	0	0	0	0	0	0	0	0	0	0	0	0	0	0	1	0	1	0	1		8	0	8	0	8	0	9	0	.	.	.	.	.	.	.	.	.
38	2013-11-06	1	6	2	99	20.5539	93.8327	0	0	0	0	0	0	0	0	0	0	0	0	0	0	0	0	0	0	0	0	0	0	0	0	0	0	0	0	0	0	0	0	0	.	.	.	.	.	.	.	.	.
39	2013-11-06	1	7	3	99	20.5539	93.8327	35	1	0	0	0	1	0	0	0	0	0	0	0	0	0	0	0	0	0	3	0	3	0	3	0	31	0	31	0	31	0	35	1	.	.	.	.	.	.	.	.	.
40	2013-11-06	1	8	4	99	20.5539	93.8327	3	0	0	0	0	0	0	0	0	0	0	0	0	0	0	0	0	0	0	1	0	1	0	1	0	2	0	2	0	2	0	3	0	.	.	.	.	.	.	.	.	.
41	2013-11-07	1	1	4	99	20.1298	96.8998	22	0	0	0	0	0	0	0	0	0	0	0	0	0	0	0	0	0	0	4	0	4	0	4	0	18	0	18	0	18	0	22	0	.	.	.	.	.	.	.	.	.
42	2013-11-07	1	2	5	99	20.1298	96.8998	4	0	0	0	0	0	0	0	0	0	0	0	0	0	0	0	0	0	0	1	0	0	1	1	0	3	0	2	1	3	0	4	0	.	.	.	.	.	.	.	.	.
43	2013-11-07	1	3	6	99	20.1298	96.8998	6	0	0	0	0	0	0	0	0	0	0	0	0	0	0	0	0	0	0	1	0	0	0	0	1	5	0	3	1	4	1	4	0	.	.	.	.	.	.	.	.	.
44	2013-11-07	1	4	7	99	20.1298	96.8998	17	0	0	0	0	0	0	0	0	0	0	0	0	0	0	0	0	0	0	2	0	2	0	2	0	15	0	14	1	15	0	17	0	.	.	.	.	.	.	.	.	.
45	2013-11-07	1	5	8	99	20.1298	96.8998	12	0	0	0	0	0	0	0	0	0	0	0	0	0	0	0	0	0	0	3	0	1	1	2	1	9	0	8	1	9	0	11	0	.	.	.	.	.	.	.	.	.
46	2013-11-07	1	6	1	99	20.1298	96.8998	0	0	0	0	0	0	0	0	0	0	0	0	0	0	0	0	0	0	0	0	0	0	0	0	0	0	0	0	0	0	0	0	0	.	.	.	.	.	.	.	.	.
47	2013-11-07	1	7	2	99	20.1298	96.8998	48	1	0	1	0	1	0	0	0	0	0	0	0	0	0	0	0	0	0	0	0	0	0	0	0	47	0	45	2	47	0	48	1	.	.	.	.	.	.	.	.	.
48	2013-11-07	1	8	3	99	20.1298	96.8998	12	0	0	0	0	0	0	0	0	0	0	0	0	0	0	0	0	0	0	1	0	1	0	1	0	11	0	11	0	11	0	12	0	.	.	.	.	.	.	.	.	.
49	2013-11-08	1	1	3	99	20.7814	94.5755	22	0	0	0	0	0	0	0	0	0	0	0	0	0	0	0	0	0	0	6	0	6	0	6	0	16	0	15	1	16	0	22	0	.	.	.	.	.	.	.	.	.
50	2013-11-08	1	2	4	99	20.7814	94.5755	8	0	0	0	0	0	0	0	0	0	0	0	0	0	0	0	0	0	0	2	0	2	0	2	0	6	0	6	0	6	0	8	0	.	.	.	.	.	.	.	.	.
51	2013-11-08	1	3	5	99	20.7814	94.5755		0	0	0	0	0	0	0	0	0	0	0	0	0	0	0	0	0	0	0	0	0	0	0	0	0	0	0	0	0	0	0	0	.	.	.	.	.	.	.	.	.
52	2013-11-08	1	4	6	99	20.7814	94.5755	16	0	0	0	0	0	0	0	0	0	0	0	0	0	0	0	0	0	0	1	0	0	0	0	1	15	0	14	1	15	0	15	0	.	.	.	.	.	.	.	.	.
53	2013-11-08	1	5	7	99	20.7814	94.5755	23	0	0	0	0	0	0	0	0	0	0	0	0	0	0	0	0	0	0	2	0	1	0	1	1	21	0	17	2	19	2	20	0	.	.	.	.	.	.	.	.	.
54	2013-11-08	1	6	8	99	20.7814	94.5755	9	1	0	1	0	1	0	1	0	1	0	1	0	0	0	0	0	0	0	1	1	0	0	1	0	6	0	6	0	6	0	9	2	.	.	.	.	.	.	.	.	.
55	2013-11-08	1	7	1	99	20.7814	94.5755	25	0	0	0	0	0	0	0	0	0	0	0	0	0	0	0	0	0	0	0	0	0	0	0	0	25	1	24	0	25	0	25	0	.	.	.	.	.	.	.	.	.
56	2013-11-08	1	8	2	99	20.7814	94.5755	7	0	0	0	0	0	0	0	0	0	0	0	0	0	0	0	0	0	0	1	0	1	0	1	0	6	1	5	0	6	0	7	0	.	.	.	.	.	.	.	.	.
57	2013-11-09	1	1	2	99	21.2048	93.7218	19	0	0	0	0	0	0	0	0	0	0	0	0	0	0	0	0	0	0	4	0	2	2	4	0	15	0	15	0	15	0	19	0	.	.	.	.	.	.	.	.	.
58	2013-11-09	1	2	3	99	21.2048	93.7218	15	0	0	0	0	0	0	0	0	0	0	0	0	0	0	0	0	0	0	2	0	2	0	2	0	13	0	11	2	13	0	15	0	.	.	.	.	.	.	.	.	.
59	2013-11-09	1	3	4	99	21.2048	93.7218	16	0	0	0	0	0	0	0	0	0	0	0	0	0	0	0	0	0	0	3	0	3	0	3	0	13	0	10	0	10	0	13	0	.	.	.	.	.	.	.	.	.
60	2013-11-09	1	4	5	99	21.2048	93.7218	6	0	0	0	0	0	0	0	0	0	0	0	0	0	0	0	0	0	0	4	0	2	0	2	2	2	0	2	0	2	0	4	0	.	.	.	.	.	.	.	.	.
61	2013-11-09	1	5	6	99	21.2048	93.7218	13	3	1	2	0	3	0	0	0	0	0	0	0	0	0	0	0	0	0	1	1	0	0	1	0	9	0	6	0	6	3	10	3	.	.	.	.	.	.	.	.	.
62	2013-11-09	1	6	7	99	21.2048	93.7218	2	0	0	0	0	0	0	0	0	0	0	0	0	0	0	0	0	0	0	0	0	0	0	0	0	2	0	2	0	2	0	2	0	.	.	.	.	.	.	.	.	.
63	2013-11-09	1	7	8	99	21.2048	93.7218	15	0	0	0	0	0	0	0	0	0	0	0	0	0	0	0	0	0	0	1	0	1	0	1	0	14	1	12	1	14	0	15	0	.	.	.	.	.	.	.	.	.
64	2013-11-09	1	8	1	99	21.2048	93.7218	5	0	0	0	0	0	0	0	0	0	0	0	0	0	0	0	0	0	0	1	0	0	1	1	0	4	0	3	1	4	0	5	0	.	.	.	.	.	.	.	.	.
65	2013-11-10	2	1	1	4	21.2602	93.8132	0	0	0	0	0	0	0	0	0	0	0	0	0	0	0	0	0	0	0	0	0	0	0	0	0	0	0	0	0	0	0	0	0	28	6	0	4	1	5	1	1	0
66	2013-11-10	2	3	2	3	21.2602	93.8132	0	0	0	0	0	0	0	0	0	0	0	0	0	0	0	0	0	0	0	0	0	0	0	0	0	0	0	0	0	0	0	0	0	41	19	7	12	0	19	0	5	0
67	2013-11-10	2	4	3	1	21.2602	93.8132	15	2	0	2	0	2	0	0	0	0	0	0	0	0	0	0	0	0	0	1	0	1	0	1	0	12	0	11	1	12	0	15	2	.	.	.	.	.	.	.	.	.
68	2013-11-10	2	5	4	2	21.2602	93.8132	19	2	0	2	0	2	0	0	0	0	0	0	0	0	0	0	0	0	0	5	0	5	0	5	0	12	2	9	0	11	1	18	2	.	.	.	.	.	.	.	.	.
69	2013-11-11	2	1	5	4	21.1386	95.5989	26	1	0	1	0	1	0	0	0	0	0	0	0	0	0	0	0	0	0	6	0	1	0	1	5	19	0	18	0	18	1	20	1	34	3	0	3	0	3	0	4	0
70	2013-11-11	2	3	6	3	21.1386	95.5989	12	0	0	0	0	0	0	0	0	0	0	0	0	0	0	0	0	0	0	0	0	0	0	0	0	12	0	12	0	12	0	12	0	12	0	0	0	0	0	0	1	0
71	2013-11-11	2	4	7	1	21.1386	95.5989	15	0	0	0	0	0	0	0	0	0	0	0	0	0	0	0	0	0	0	0	0	0	0	0	0	15	0	14	1	15	0	15	0	.	.	.	.	.	.	.	.	.
72	2013-11-11	2	5	8	2	21.1386	95.5989	16	2	0	1	1	2	0	0	0	0	0	0	0	0	0	0	0	0	0	4	0	4	0	4	0	10	0	8	2	10	0	16	2	.	.	.	.	.	.	.	.	.
73	2013-11-12	2	1	4	4	20.4348	94.982	8	0	0	0	0	0	0	0	0	0	0	0	0	0	0	0	0	0	0	2	0	2	0	2	0	6	0	5	1	6	0	8	0	50	7	2	3	0	5	2	7	0
74	2013-11-12	2	3	1	3	20.4348	94.982	2	0	0	0	0	0	0	0	0	0	0	0	0	0	0	0	0	0	0	1	0	1	0	1	0	1	0	1	0	1	0	2	0	24	3	0	3	0	3	0	1	0
75	2013-11-12	2	4	2	1	20.4348	94.982	12	0	0	0	0	0	0	0	0	0	0	0	0	0	0	0	0	0	0	3	0	3	0	3	0	9	0	9	0	9	0	12	0	.	.	.	.	.	.	.	.	.
76	2013-11-12	2	5	3	2	20.4348	94.982	6	1	0	1	0	1	0	0	0	0	0	0	0	0	0	0	0	0	0	0	0	0	0	0	0	5	0	5	0	5	0	6	1	.	.	.	.	.	.	.	.	.
77	2013-11-13	2	1	8	4	20.018	88.4123	11	0	0	0	0	0	0	1	0	1	0	1	0	0	0	0	0	0	0	2	0	1	1	2	0	8	0	8	0	8	0	11	1	30	1	0	1	0	1	0	4	0
78	2013-11-13	2	3	5	3	20.018	88.4123	5	0	0	0	0	0	0	0	0	0	0	0	0	0	0	0	0	0	0	3	0	1	1	2	1	2	0	1	0	1	1	3	0	21	1	0	1	0	1	0	4	1
79	2013-11-13	2	4	6	1	20.018	88.4123	27	0	0	0	0	0	0	0	0	0	0	0	0	0	0	0	0	0	0	0	0	0	0	0	0	27	0	26	1	27	0	27	0	.	.	.	.	.	.	.	.	.
80	2013-11-13	2	5	7	2	20.018	88.4123	0	0	0	0	0	0	0	0	0	0	0	0	0	0	0	0	0	0	0	0	0	0	0	0	0	0	0	0	0	0	0	0	0	.	.	.	.	.	.	.	.	.
81	2013-11-14	2	1	3	4	21.3536	91.278	8	0	0	0	0	0	0	0	0	0	0	0	0	0	0	0	0	0	0	3	0	3	0	3	0	5	0	5	0	5	0	8	0	33	5	0	5	0	5	0	9	0
82	2013-11-14	2	3	4	3	21.3536	91.278	5	0	0	0	0	0	0	0	0	0	0	0	0	0	0	0	0	0	0	1	0	1	0	1	0	4	0	4	0	4	0	5	0	44	7	2	5	0	7	0	9	0
83	2013-11-14	2	4	1	1	21.3536	91.278	6	1	0	1	0	1	0	0	0	0	0	0	0	0	0	0	0	0	0	0	0	0	0	0	0	5	0	5	0	5	0	6	1	.	.	.	.	.	.	.	.	.
84	2013-11-14	2	5	2	2	21.3536	91.278	7	0	0	0	0	0	0	0	0	0	0	0	0	0	0	0	0	0	0	2	0	1	1	2	0	5	0	5	0	5	0	7	0	.	.	.	.	.	.	.	.	.
85	2013-11-15	2	1	7	4	21.8416	85.9159	1	0	0	0	0	0	0	0	0	0	0	0	0	0	0	0	0	0	0	1	0	0	1	1	0	0	0	0	0	0	0	1	0	51	14	0	9	2	11	3	14	0
86	2013-11-15	2	3	8	3	21.8416	85.9159	4	0	0	0	0	0	0	0	0	0	0	0	0	0	0	0	0	0	0	0	0	0	0	0	0	4	0	4	0	4	0	4	0	35	22	2	20	0	22	0	3	0
87	2013-11-15	2	4	5	1	21.8416	85.9159	9	0	0	0	0	0	0	0	0	0	0	0	0	0	0	0	0	0	0	5	0	3	0	3	2	4	0	2	0	2	2	5	0	.	.	.	.	.	.	.	.	.
88	2013-11-15	2	5	6	2	21.8416	85.9159	1	0	0	0	0	0	0	0	0	0	0	0	0	0	0	0	0	0	0	0	0	0	0	0	0	1	0	1	0	1	0	1	0	.	.	.	.	.	.	.	.	.
89	2013-11-16	2	1	2	4	20.1666	93.5475	6	0	0	0	0	0	0	0	0	0	0	0	0	0	0	0	0	0	0	5	1	1	3	5	0	1	0	1	0	1	0	6	0	19	2	0	2	0	2	0	2	0
90	2013-11-16	2	3	3	3	20.1666	93.5475	5	0	0	0	0	0	0	0	0	0	0	0	0	0	0	0	0	0	0	1	1	0	0	1	0	4	0	4	0	4	0	5	0	6	1	0	1	0	1	0	1	0
91	2013-11-16	2	4	4	1	20.1666	93.5475	25	1	0	1	0	1	0	0	0	0	0	0	0	0	0	0	0	0	0	0	0	0	0	0	0	24	0	24	0	24	0	25	1	.	.	.	.	.	.	.	.	.
92	2013-11-16	2	5	1	2	20.1666	93.5475	4	0	0	0	0	0	0	0	0	0	0	0	0	0	0	0	0	0	0	3	0	3	0	3	0	1	0	1	0	1	0	4	0	.	.	.	.	.	.	.	.	.
93	2013-11-17	2	1	6	4	19.863	89.2477	2	0	0	0	0	0	0	0	0	0	0	0	0	0	0	0	0	0	0	2	0	0	1	1	1	0	0	0	0	0	0	1	0	10	2	0	2	0	2	0	3	0
94	2013-11-17	2	3	7	3	19.863	89.2477	7	1	0	1	0	1	0	0	0	0	0	0	0	0	0	0	0	0	0	1	0	1	0	1	0	5	0	5	0	5	0	7	1	19	5	0	4	0	4	1	0	0
95	2013-11-17	2	4	8	1	19.863	89.2477	9	0	0	0	0	0	0	0	0	0	0	0	0	0	0	0	0	0	0	2	0	0	0	0	2	7	0	7	0	7	0	7	0	.	.	.	.	.	.	.	.	.
96	2013-11-17	2	5	5	2	19.863	89.2477	0	0	0	0	0	0	0	0	0	0	0	0	0	0	0	0	0	0	0	0	0	0	0	0	0	0	0	0	0	0	0	0	0	.	.	.	.	.	.	.	.	.
97	2013-11-18	3	1	5	4			0	0	0	0	0	0	0	0	0	0	0	0	0	0	0	0	0	0	0	0	0	0	0	0	0	0	0	0	0	0	0	0	0	18	3	0	3	0	3	0	7	0
98	2013-11-18	3	3	6	3			11	2	0	2	0	2	0	0	0	0	0	0	0	0	0	0	0	0	0	1	0	1	0	1	0	8	0	7	0	7	1	10	2	13	2	0	2	0	2	0	2	0
99	2013-11-18	3	4	7	1			24	0	0	0	0	0	0	0	0	0	0	0	0	0	0	0	0	0	0	1	0	1	0	1	0	23	0	23	0	23	0	24	0	.	.	.	.	.	.	.	.	.
100	2013-11-18	3	5	8	2			12	1	0	1	0	1	0	1	0	1	0	1	0	0	0	0	0	0	0	2	0	2	0	2	0	8	0	7	1	8	0	12	2	.	.	.	.	.	.	.	.	.
101	2013-11-19	3	1	1	4			23	1	0	1	0	1	0	0	0	0	0	0	0	0	0	0	0	0	0	3	0	3	0	3	0	19	1	18	0	19	0	23	1	22	6	1	5	0	6	0	6	0
102	2013-11-19	3	3	2	3			3	0	0	0	0	0	0	0	0	0	0	0	0	0	0	0	0	0	0	0	0	0	0	0	0	3	0	3	0	3	0	3	0	2	1	0	1	0	1	0	0	0
103	2013-11-19	3	4	3	1			10	1	0	1	0	1	0	0	0	0	0	0	0	0	0	0	0	0	0	2	0	0	2	2	0	7	0	7	0	7	0	10	1	.	.	.	.	.	.	.	.	.
104	2013-11-19	3	5	4	2			13	2	0	2	0	2	0	0	0	0	0	0	0	0	0	0	0	0	0	2	0	2	0	2	0	9	0	9	0	9	0	13	2	.	.	.	.	.	.	.	.	.
105	2013-11-20	3	1	8	4			8	2	1	1	0	2	0	0	0	0	0	0	0	0	0	0	0	0	0	1	0	1	0	1	0	5	0	5	0	5	0	8	2	16	4	0	3	0	3	1	3	0
106	2013-11-20	3	3	5	3			4	0	0	0	0	0	0	0	0	0	0	0	0	0	0	0	0	0	0	2	0	1	0	1	1	2	0	2	0	2	0	3	0	16	0	0	0	0	0	0	0	0
107	2013-11-20	3	4	6	1			15	0	0	0	0	0	0	0	0	0	0	0	0	0	0	0	0	0	0	1	0	1	0	1	0	14	1	13	0	14	0	15	0	.	.	.	.	.	.	.	.	.
108	2013-11-20	3	5	7	2			12	0	0	0	0	0	0	0	0	0	0	0	0	0	0	0	0	0	0	2	0	2	0	2	0	10	0	10	0	10	0	12	0	.	.	.	.	.	.	.	.	.
109	2013-11-21	3	1	4	4			1	0	0	0	0	0	0	0	0	0	0	0	0	0	0	0	0	0	0	0	0	0	0	0	0	1	0	1	0	1	0	1	0	29	7	0	7	0	7	0	9	0
110	2013-11-21	3	3	1	3			22	1	0	1	0	1	0	0	0	0	0	0	0	0	0	0	0	0	0	4	0	4	0	4	0	17	2	15	0	17	0	22	1	24	8	0	8	0	8	0	1	0
111	2013-11-21	3	4	2	1			28	1	0	1	0	1	0	0	0	0	0	0	0	0	0	0	0	0	0	6	0	6	0	6	0	21	0	21	0	21	0	28	1	.	.	.	.	.	.	.	.	.
112	2013-11-21	3	5	3	2			0	0	0	0	0	0	0	0	0	0	0	0	0	0	0	0	0	0	0	0	0	0	0	0	0	0	0	0	0	0	0	0	0	.	.	.	.	.	.	.	.	.
113	2013-11-22	3	1	7	4			3	0	0	0	0	0	0	0	0	0	0	0	0	0	0	0	0	0	0	1	0	0	1	1	0	2	0	2	0	2	0	3	0	22	5	0	5	0	5	0	4	0
114	2013-11-22	3	3	8	3			3	0	0	0	0	0	0	0	0	0	0	0	0	0	0	0	0	0	0	0	0	0	0	0	0	3	0	3	0	3	0	3	0	16	8	0	8	0	8	0	3	0
115	2013-11-22	3	4	5	1			8	0	0	0	0	0	0	0	0	0	0	0	0	0	0	0	0	0	0	3	0	2	0	2	1	5	0	5	0	5	0	7	0	.	.	.	.	.	.	.	.	.
116	2013-11-22	3	5	6	2			15	2	0	2	0	2	0	0	0	0	0	0	0	0	0	0	0	0	0	2	0	2	0	2	0	11	2	9	0	11	0	15	2	.	.	.	.	.	.	.	.	.
117	2013-11-23	3	1	3	4			22	0	0	0	0	0	0	0	0	0	0	0	0	0	0	0	0	0	0	3	0	3	0	3	0	19	1	18	0	19	0	22	0	35	13	0	13	0	13	0	13	0
118	2013-11-23	3	3	4	3			1	1	0	1	0	1	0	0	0	0	0	0	0	0	0	0	0	0	0	0	0	0	0	0	0	0	0	0	0	0	0	1	1	45	25	1	24	0	25	0	8	0
119	2013-11-23	3	4	1	1			34	1	0	1	0	1	0	0	0	0	0	0	0	0	0	0	0	0	0	0	0	0	0	0	0	33	4	24	5	33	0	34	1	.	.	.	.	.	.	.	.	.
120	2013-11-23	3	5	2	2			3	0	0	0	0	0	0	0	0	0	0	0	0	0	0	0	0	0	0	2	0	1	0	1	1	1	0	0	1	1	0	2	0	.	.	.	.	.	.	.	.	.
121	2013-11-24	3	1	6	4			18	1	0	1	0	1	0	0	0	0	0	0	0	0	0	0	0	0	0	2	0	1	1	2	0	15	0	14	1	15	0	18	1	20	14	0	12	2	14	0	3	0
122	2013-11-24	3	3	7	3			10	3	0	3	0	3	0	0	0	0	0	0	0	0	0	0	0	0	0	1	0	1	0	1	0	6	1	5	0	6	0	10	3	59	46	0	45	1	46	0	2	0
123	2013-11-24	3	4	8	1			3	0	0	0	0	0	0	0	0	0	0	0	0	0	0	0	0	0	0	0	0	0	0	0	0	3	0	3	0	3	0	3	0	.	.	.	.	.	.	.	.	.
124	2013-11-24	3	5	5	2			2	0	0	0	0	0	0	0	0	0	0	0	0	0	0	0	0	0	0	0	0	0	0	0	0	2	0	2	0	2	0	2	0	.	.	.	.	.	.	.	.	.
125	2013-11-25	3	1	2	4			7	0	0	0	0	0	0	0	0	0	0	0	0	0	0	0	0	0	0	0	0	0	0	0	0	7	0	7	0	7	0	7	0	31	5	0	5	0	5	0	9	0
126	2013-11-25	3	3	3	3			4	0	0	0	0	0	0	0	0	0	0	0	0	0	0	0	0	0	0	1	0	0	0	0	1	3	0	3	0	3	0	3	0	19	7	0	7	0	7	0	2	1
127	2013-11-25	3	4	4	1			17	0	0	0	0	0	0	0	0	0	0	0	0	0	0	0	0	0	0	2	0	2	0	2	0	15	0	13	2	15	0	17	0	.	.	.	.	.	.	.	.	.
128	2013-11-25	3	5	1	2			2	0	0	0	0	0	0	0	0	0	0	0	0	0	0	0	0	0	0	0	0	0	0	0	0	2	0	2	0	2	0	2	0	.	.	.	.	.	.	.	.	.
129	2013-11-26	4	1	1	4			15	1	0	1	0	1	0	0	0	0	0	0	0	0	0	0	0	0	0	2	0	2	0	2	0	12	0	12	0	12	0	15	1	19	10	0	10	0	10	0	5	0
130	2013-11-26	4	3	2	3			3	0	0	0	0	0	0	0	0	0	0	0	0	0	0	0	0	0	0	1	0	1	0	1	0	2	1	1	0	2	0	3	0	19	12	3	9	0	12	0	2	2
131	2013-11-26	4	4	3	1			4	0	0	0	0	0	0	0	0	0	0	0	0	0	0	0	0	0	0	2	0	2	0	2	0	2	0	2	0	2	0	4	0	.	.	.	.	.	.	.	.	.
132	2013-11-26	4	5	4	2			0	0	0	0	0	0	0	0	0	0	0	0	0	0	0	0	0	0	0	0	0	0	0	0	0	0	0	0	0	0	0	0	0	.	.	.	.	.	.	.	.	.
133	2013-11-28	4	1	5	4			16	0	0	0	0	0	0	1	0	1	0	1	0	0	0	0	0	0	0	1	0	0	1	1	0	14	1	12	1	14	0	16	1	17	4	0	4	0	4	0	8	0
134	2013-11-28	4	3	6	3			10	0	0	0	0	0	0	0	0	0	0	0	0	0	0	0	0	0	0	0	0	0	0	0	0	10	0	9	1	10	0	10	0	21	3	0	3	0	3	0	3	0
135	2013-11-28	4	4	7	1			10	0	0	0	0	0	0	1	0	1	0	1	0	0	0	0	0	0	0	1	0	1	0	1	0	8	0	8	0	8	0	10	1	.	.	.	.	.	.	.	.	.
136	2013-11-28	4	5	8	2			7	1	0	1	0	1	0	0	0	0	0	0	0	0	0	0	0	0	0	0	0	0	0	0	0	6	0	6	0	6	0	7	1	.	.	.	.	.	.	.	.	.
137	2013-11-30	4	1	4	4			12	0	0	0	0	0	0	0	0	0	0	0	0	0	0	0	0	0	0	5	0	5	0	5	0	7	0	7	0	7	0	12	0	38	14	0	14	0	14	0	18	0
138	2013-11-30	4	3	1	3			5	0	0	0	0	0	0	0	0	0	0	0	0	0	0	0	0	0	0	1	0	1	0	1	0	4	0	3	0	3	1	4	0	66	38	6	32	0	38	0	10	0
139	2013-11-30	4	4	2	1			7	0	0	0	0	0	0	0	0	0	0	0	0	0	0	0	0	0	0	1	0	1	0	1	0	6	0	6	0	6	0	7	0	.	.	.	.	.	.	.	.	.
140	2013-11-30	4	5	3	2			2	0	0	0	0	0	0	0	0	0	0	0	0	0	0	0	0	0	0	0	0	0	0	0	0	2	0	2	0	2	0	2	0	.	.	.	.	.	.	.	.	.
141	2013-12-03	5	1	8	4			3	1	0	0	0	0	1	0	0	0	0	0	0	0	0	0	0	0	0	1	0	1	0	1	0	1	0	0	0	0	1	1	1	8	3	0	3	0	3	0	0	0
142	2013-12-03	5	3	5	3			7	1	0	1	0	1	0	0	0	0	0	0	0	0	0	0	0	0	0	1	0	1	0	1	0	5	0	4	1	5	0	7	1	73	42	3	38	0	41	1	6	0
143	2013-12-03	5	4	6	1			6	0	0	0	0	0	0	0	0	0	0	0	0	0	0	0	0	0	0	3	0	3	0	3	0	3	0	3	0	3	0	6	0	.	.	.	.	.	.	.	.	.
144	2013-12-03	5	5	7	2			5	1	0	0	0	0	1	3	0	2	0	2	1	0	0	0	0	0	0	0	0	0	0	0	0	1	0	1	0	1	0	3	4	.	.	.	.	.	.	.	.	.
145	2013-12-05	5	1	3	4			17	0	0	0	0	0	0	0	0	0	0	0	0	0	0	0	0	0	0	4	0	3	1	4	0	13	0	13	0	13	0	17	0	41	16	0	16	0	16	0	6	0
146	2013-12-05	5	3	4	3			11	1	0	1	0	1	0	0	0	0	0	0	0	0	0	0	0	0	0	1	0	1	0	1	0	9	2	7	0	9	0	11	1	43	24	0	24	0	24	0	3	0
147	2013-12-05	5	4	1	1			25	1	0	1	0	1	0	0	0	0	0	0	0	0	0	0	0	0	0	8	0	7	1	8	0	16	0	15	1	16	0	25	1	.	.	.	.	.	.	.	.	.
148	2013-12-05	5	5	2	2			0	0	0	0	0	0	0	0	0	0	0	0	0	0	0	0	0	0	0	0	0	0	0	0	0	0	0	0	0	0	0	0	0	.	.	.	.	.	.	.	.	.
149	2013-12-07	5	1	7	4			23	0	0	0	0	0	0	0	0	0	0	0	0	0	0	0	0	0	0	8	0	5	3	8	0	15	1	14	0	15	0	23	0	16	7	0	7	0	7	0	3	0
150	2013-12-07	5	3	8	3			6	0	0	0	0	0	0	0	0	0	0	0	0	0	0	0	0	0	0	0	0	0	0	0	0	6	0	5	1	6	0	6	0	10	8	0	8	0	8	0	0	0
151	2013-12-07	5	4	5	1			10	0	0	0	0	0	0	0	0	0	0	0	0	0	0	0	0	0	0	0	0	0	0	0	0	10	0	9	1	10	0	10	0	.	.	.	.	.	.	.	.	.
152	2013-12-07	5	5	6	2			11	1	0	1	0	1	0	0	0	0	0	0	0	0	0	0	0	0	0	4	0	4	0	4	0	6	0	6	0	6	0	11	1	.	.	.	.	.	.	.	.	.
153	2013-12-10	6	1	2	4			2	0	0	0	0	0	0	0	0	0	0	0	0	0	0	0	0	0	0	2	0	0	1	1	1	0	0	0	0	0	0	1	0	32	14	0	14	0	14	0	11	0
154	2013-12-10	6	3	3	3			9	1	0	1	0	1	0	0	0	0	0	0	0	0	0	0	0	0	0	2	0	2	0	2	0	6	0	6	0	6	0	9	1	78	67	3	64	0	67	0	1	0
155	2013-12-10	6	4	4	1			9	0	0	0	0	0	0	0	0	0	0	0	0	0	0	0	0	0	0	3	0	3	0	3	0	6	0	6	0	6	0	9	0	.	.	.	.	.	.	.	.	.
156	2013-12-10	6	5	1	2			1	0	0	0	0	0	0	0	0	0	0	0	0	0	0	0	0	0	0	0	0	0	0	0	0	1	0	1	0	1	0	1	0	.	.	.	.	.	.	.	.	.
157	2013-12-12	6	1	6	4			12	0	0	0	0	0	0	0	0	0	0	0	0	0	0	0	0	0	0	1	0	0	0	0	1	11	0	11	0	11	0	11	0	6	1	0	1	0	1	0	0	0
158	2013-12-12	6	3	7	3			0	0	0	0	0	0	0	0	0	0	0	0	0	0	0	0	0	0	0	0	0	0	0	0	0	0	0	0	0	0	0	0	0	4	1	0	1	0	1	0	0	0
159	2013-12-12	6	4	8	1			15	2	0	2	0	2	0	0	0	0	0	0	0	0	0	0	0	0	0	3	0	2	1	3	0	10	0	10	0	10	0	15	2	.	.	.	.	.	.	.	.	.
160	2013-12-12	6	5	5	2			13	1	0	1	0	1	0	0	0	0	0	0	0	0	0	0	0	0	0	3	0	1	0	1	2	9	0	9	0	9	0	11	1	.	.	.	.	.	.	.	.	.
161	2013-12-14	6	1	1	4			14	1	0	1	0	1	0	0	0	0	0	0	0	0	0	0	0	0	0	4	0	4	0	4	0	9	0	9	0	9	0	14	1	2	2	0	1	0	1	1	0	0
162	2013-12-14	6	3	2	3			4	0	0	0	0	0	0	0	0	0	0	0	0	0	0	0	0	0	0	1	1	0	0	1	0	3	0	3	0	3	0	4	0	19	6	3	3	0	6	0	0	0
163	2013-12-14	6	4	3	1			47	1	0	1	0	1	0	0	0	0	0	0	0	0	0	0	0	0	0	3	0	3	0	3	0	43	1	41	1	43	0	47	1	.	.	.	.	.	.	.	.	.
164	2013-12-14	6	5	4	2			11	2	0	2	0	2	0	0	0	0	0	0	0	0	0	0	0	0	0	1	0	1	0	1	0	8	0	8	0	8	0	11	2	.	.	.	.	.	.	.	.	.
[truncated: 22 more columns]
